# Supplementary material for: Interleukin-6 Signaling in Triple Negative Breast Cancer Cells Elicits the Annexin A1/Formyl Peptide Receptor 1 Axis and Affects the Tumor Microenvironment
Source: Cells. 2022 May 20;11(10):1705. doi: 10.3390/cells11101705 (PMC9139391; doi:10.3390/cells11101705)
Supplement: Supplementary file 1 [file cells-11-01705-s001.zip]

Archive with 1 entries (1 files):
- cells-1445257-supplementary.pdf
